# Supplementary material for: Andrographolide and 4-Phenylbutyric Acid Administration Increase the Expression of Antimicrobial Peptides Beta-Defensin-1 and Cathelicidin and Reduce Mortality in Murine Sepsis
Source: Antibiotics (Basel). 2022 Nov 15;11(11):1629. doi: 10.3390/antibiotics11111629 (PMC9686524; doi:10.3390/antibiotics11111629)
Supplement: Supplementary file 1 [file antibiotics-11-01629-s001.zip]

Archive with 1 entries (1 files):
- antibiotics-2024931-supplementary.xlsx
