# Supplementary material for: Andrographolide and 4-Phenylbutyric Acid Administration Increase the Expression of Antimicrobial Peptides Beta-Defensin-1 and Cathelicidin and Reduce Mortality in Murine Sepsis
Source: Antibiotics (Basel). 2022 Nov 15;11(11):1629. doi: 10.3390/antibiotics11111629 (PMC9686524; doi:10.3390/antibiotics11111629)
Supplement: Supplementary file 1 [file antibiotics-11-01629-s001.zip › antibiotics-2024931-supplementary.xlsx]

## Sheet: beta-defensin-1
Andrographolide	Levofloxacin	Azitromycin	Montelukast	4-phenylbutyric acid	Rosuvastatin	Valsartan	Control
632.4	390.2	279.4	406.2	336.8	357.5	692.7	380.7
500.2	458.0	368.7	273.6	433.0	330.3	355.5	290.2
377.4	532.1	290.3	345.6	394.8	382.4	350.9	295.4
625.8	600.0	308.4	297.1	637.9	378.0	403.7	295.6
572.2	294.8	290.2	365.0	400.4	330.5	506.6	356.4
404.7	327.3	277.0	386.6	667.2	343.8	399.2	285.0
601.7	420.8	272.3	370.4	440.8	365.7	380.4	293.8
590.8	470.2	302.7	340.7	496.2	350.4	401.7	301.7

## Sheet: cathelicidin
Andrographolide	Levofloxacin	Azitromycin	Montelukast	4-phenylbutyric acid	Rosuvastatin	Valsartan	Control
409.2	503.9	307.7	272.0	268.1	228.2	177.6	300.1
501.4	375.2	453.2	254.6	372.0	255.0	301.8	214.5
440.1	532.0	400.0	315.2	407.5	322.5	262.3	225.9
325.8	398.4	384.0	311.7	306.7	207.6	380.0	242.9
494.7	390.2	279.4	251.2	409.9	244.4	165.2	205.1
332.7	442.4	560.8	279.2	783.7	279.2	236.4	230.5
421.6	489.2	301.7	285.4	410.6	205.2	180.4	221.7
390.7	502.1	401.9	302.4	390.2	234.4	240.7	209.5

## Sheet: Survival
Time	Died	Group
48	1	Control
48	1	Control
72	1	Control
72	1	Control
24	1	Control
48	1	Control
72	1	Control
48	1	Control
48	1	Control
48	1	Control
24	1	Control
72	1	Control
72	1	Andrographolide
72	1	Andrographolide
120	0	Andrographolide
120	0	Andrographolide
24	1	Andrographolide
48	1	Andrographolide
48	1	Andrographolide
72	1	Andrographolide
120	0	Andrographolide
72	1	Andrographolide
120	0	Andrographolide
120	0	Andrographolide
72	1	4-phenylbutyric acid
120	0	4-phenylbutyric acid
120	0	4-phenylbutyric acid
48	1	4-phenylbutyric acid
72	1	4-phenylbutyric acid
120	0	4-phenylbutyric acid
120	0	4-phenylbutyric acid
72	1	4-phenylbutyric acid
120	0	4-phenylbutyric acid
24	1	4-phenylbutyric acid
120	0	4-phenylbutyric acid
48	1	4-phenylbutyric acid
